# Supplementary material for: Satureja montana L. Essential Oils: Chemical Profiles/Phytochemical Screening, Antimicrobial Activity and O/W NanoEmulsion Formulations
Source: Pharmaceutics. 2019 Dec 19;12(1):7. doi: 10.3390/pharmaceutics12010007 (PMC7022231; doi:10.3390/pharmaceutics12010007)
Supplement: Supplementary file 1 [file pharmaceutics-12-00007-s001.zip]

Archive with 6 entries (5 files):
- pharmaceutics-623925-SI-final/
- pharmaceutics-623925-SI-final/Supplementary Materials.docx
- pharmaceutics-623925-SI-final/TableS1.docx
- pharmaceutics-623925-SI-final/TableS2.docx
- pharmaceutics-623925-SI-final/TableS3.docx
- pharmaceutics-623925-SI-final/TableS4.docx
